# Supplementary material for: Experimental data on the properties of pelletization of palm kernel shell using sago starch and sodium acetate
Source: Data Brief. 2020 Nov 15;33:106535. doi: 10.1016/j.dib.2020.106535 (PMC8129651; doi:10.1016/j.dib.2020.106535)
Supplement: Supplementary file 1 [file mmc1.xlsx]

## Sheet: data TABLE 2
TABLE 2: Physical properties of palm kernel shell pellet at different binder levels
BULK DENSITY
Sample	1	2	3	4	5	6	7	8	9	10	Average
PKS	579.3	581.2	579.1	582.1	581.6	578.6	578.1	580.9	582.6	578.1	580.16
PKS+SS (95:5)	656.1	657.9	659.1	654.6	657.2	660.1	659.6	657.3	657.2	663.2	658.23
PKS+SS (90:10)	710.6	712.6	713.9	715.4	714.2	710.9	710.2	715.6	717.2	714.5	713.51
PKS+SA (95:5)	641.3	642.6	645.1	648.2	646.3	637.1	634	632.6	633.4	642.7	640.33
PKS+SA (90:10)	709.6	708.3	712.6	710.2	713.4	711	708.5	704.3	711	712.1	710.1
PKS+SA+SS (90:5:5)	596.2	594.1	590.2	595.2	591.7	598	591.9	592.6	590.6	595.6	593.61
PKS+SA+SS (80:10:10	556.1	550.6	552.7	552.4	555.4	556.3	552.4	553.3	553.5	547.3	553
LENGTH/ DIAMETER/ VOLUME/ MASS/ DENSITY
PKS
Sample	Length (cm)	Diameter (cm)	Volume (cm3)	Mass (g)	Density (g/cm3)
1	2.78	0.6	0.78	0.97	1.24
2	2.96	0.6	0.74	1.05	1.42
3	2.77	0.6	0.78	0.93	1.19
4	2.69434	0.6	0.761905	0.96	1.26
5	2.70749	0.6	0.765625	0.98	1.28
6	2.85734	0.6	0.808	1.01	1.25
7	2.4915	0.6	0.704545	0.93	1.32
8	2.44422	0.6	0.691176	0.94	1.36
9	2.76631	0.6	0.782258	0.97	1.24
10	2.93743	0.6	0.830645	1.03	1.24
	2.70749	0.6	0.765625	0.98	1.28
PKS+SA (90:10)
Sample	Length (cm)	Diameter (cm)	Volume (cm3)	Mass (g)	Density (g/cm3)
1	2.42792	0.6	0.686131	0.94	1.37
2	2.60031	0.6	0.734848	0.97	1.32
3	2.758	0.6	0.779412	1.06	1.36
4	2.96191	0.6	0.837037	1.13	1.35
5	2.50541	0.6	0.708029	0.97	1.37
6	2.66675	0.6	0.753623	1.04	1.38
7	2.51632	0.6	0.711111	0.96	1.35
8	2.39299	0.6	0.676259	0.94	1.39
9	2.45375	0.6	0.693431	0.95	1.37
10	2.61432	0.6	0.738806	0.99	1.34
	2.59	0.6	0.73	1	1.36
PKS+SA (95:5)
Sample	Length (cm)	Diameter (cm)	Volume (cm3)	Mass (g)	Density (g/cm3)
1	2.01466	0.6	0.569343	0.78	1.37
2	2.22799	0.6	0.62963	0.85	1.35
3	2.26149	0.6	0.639098	0.85	1.33
4	2.30776	0.6	0.652174	0.9	1.38
5	2.28041	0.6	0.644444	0.87	1.35
6	2.36792	0.6	0.669173	0.89	1.33
7	2.477	0.6	0.7	0.91	1.3
8	2.28966	0.6	0.647059	0.88	1.36
9	2.46628	0.6	0.69697	0.92	1.32
10	2.24199	0.6	0.633588	0.83	1.31
	2.29	0.6	0.649254	0.87	1.34
PKS+SS (90:10)
Sample	Length (cm)	Diameter (cm)	Volume (cm3)	Mass (g)	Density (g/cm3)
1	2.15284	0.6	0.608392	0.87	1.43
2	2.28212	0.6	0.644928	0.89	1.38
3	2.34243	0.6	0.661972	0.94	1.42
4	2.57587	0.6	0.727941	0.99	1.36
5	2.51632	0.6	0.711111	0.96	1.35
6	2.23357	0.6	0.631206	0.89	1.41
7	2.21161	0.6	0.625	0.85	1.36
8	2.39374	0.6	0.676471	0.92	1.36
9	2.168	0.6	0.612676	0.87	1.42
10	2.43108	0.6	0.687023	0.9	1.31
	2.33341	0.6	0.65942	0.91	1.38
PKS+SS (95:5)
Sample	Length (cm)	Diameter (cm)	Volume (cm3)	Mass (g)	Density (g/cm3)
1	2.5829	0.6	0.729927	1	1.37
2	2.87509	0.6	0.8125	1.04	1.28
3	2.60189	0.6	0.735294	1	1.36
4	2.59495	0.6	0.733333	0.99	1.35
5	2.54985	0.6	0.720588	0.98	1.36
6	2.68719	0.6	0.759398	1.01	1.33
7	2.68074	0.6	0.757576	1	1.32
8	2.5615	0.6	0.723881	0.97	1.34
9	2.82537	0.6	0.79845	1.03	1.29
10	2.6131	0.6	0.738462	0.96	1.3
	2.65526	0.6	0.750376	0.998	1.33
PKS+SA+SS (90:5:5)
Sample	Length (cm)	Diameter (cm)	Volume (cm3)	Mass (g)	Density (g/cm3)
1	2.78628	0.6	0.787402	1	1.27
2	2.80255	0.6	0.792	0.99	1.25
3	2.87689	0.6	0.813008	1	1.23
4	2.77424	0.6	0.784	0.98	1.25
5	2.6131	0.6	0.738462	0.96	1.3
6	2.72414	0.6	0.769841	0.97	1.26
7	2.80255	0.6	0.792	0.99	1.25
8	2.90273	0.6	0.820312	1.05	1.28
9	2.72821	0.6	0.770992	1.01	1.31
10	2.80364	0.6	0.792308	1.03	1.3
	2.7807	0.6	0.785827	0.998	1.27
PKS+SA+SS (80:10:10
Sample	Length (cm)	Diameter (cm)	Volume (cm3)	Mass (g)	Density (g/cm3)
1	2.63989	0.6	0.746032	0.94	1.26
2	2.46877	0.6	0.697674	0.9	1.29
3	2.2669	0.6	0.640625	0.82	1.28
4	2.45192	0.6	0.692913	0.88	1.27
5	2.17557	0.6	0.614815	0.83	1.35
6	2.45809	0.6	0.694656	0.91	1.31
7	2.33224	0.6	0.659091	0.87	1.32
8	2.38713	0.6	0.674603	0.85	1.26
9	2.30543	0.6	0.651515	0.86	1.32
10	2.45587	0.6	0.69403	0.93	1.34
	2.39534	0.6	0.676923	0.88	1.3

## Sheet: data HARDNESS TABLE 2
HARDNESS
PKS
Hardness
Sample	First Point	Second Point	Third Point	Average
		(Middle)
1	85	85	77	82.3
2	88	86.5	84	86.2
3	81.5	77	74	77.5
Average				82
PKS+SS (95:5)
Hardness
Sample	First Point	Second Point	Third Point	Average
		(Middle)
1	95	89.5	86	90.2
2	90	85	93.5	89.5
3	95	89	93.5	92.5
Average				90.7
90PKS:10SS
Hardness
Sample	First Point	Second Point	Third Point	Average
		(Middle)
1	95.5	95	95.5	95.3
2	95	95	93.5	94.5
3	96.5	96	95.5	96
Average				95.3
PKS+SA (95:5)
Hardness
Sample	First Point	Second Point	Third Point	Average
		(Middle)
1	86.5	81.5	87.5	85.2
2	89	95	93.5	92.5
3	78.5	85	86.5	83.3
Average				87
PKS+SA (90:10)
Hardness
Sample	First Point	Second Point	Third Point	Average
		(Middle)
1	92.5	91.5	85.5	89.8
2	96	95	84.5	91.8
3	96.5	95	94	95.2
Average				92.3
PKS+SA+SS (90:5:5)
Hardness
Sample	First Point	Second Point	Third Point	Average
		(Middle)
1	91.5	90.5	93	91.7
2	91.5	93	92.5	92.3
3	94	95	96	95
Average				93
PKS+SA+SS (80:10:10
Hardness
Sample	First Point	Second Point	Third Point	Average
		(Middle)
1	85	82	82	84
2	85.5	84.5	83.5	84.5
3	86.5	86	87	86.5
Average				85

## Sheet: TGA result
			PKS + SA (90+10)	PKS + SS (90:10)	PKS + SA (95:5)	PKS + SA (95:5)	PKS
0		30	99.9974	99.9963	99.9981	99.9969	99.9941
92		60.6667	99.0305	99.2476	99.4729	99.3102	98.7427
184		91.3333	97.0673	97.6638	98.2864	97.9202	96.3151
276		110	95.6573	96.4888	97.1839	96.6698	94.9
368		110	94.8228	95.8447	96.4465	95.811	94.2409
460		110	94.3315	95.4797	95.9705	95.2454	93.9049
552		110	94.0017	95.2622	95.6538	94.8564	93.7164
644		110	93.7726	95.1245	95.4285	94.5856	93.6091
736		110	93.5746	95.0266	95.2682	94.3862	93.534
828		110	93.4108	94.9575	95.1375	94.2404	93.4796
920		123.333	93.2438	94.8838	95.0061	94.0968	93.417
1012		138.667	93.0037	94.7714	94.8155	93.8793	93.2601
1104		154	92.721	94.627	94.5833	93.6038	92.981
1196		169.333	92.3783	94.4424	94.3004	93.2907	92.4722
1288		184.667	91.93	94.1671	93.9402	92.9288	91.6227
1380		200	91.2617	93.7264	93.3927	92.4954	90.4392
1472		215.333	90.2372	93.0404	92.4961	91.9235	89.1088
1564		230.667	88.7775	92.0118	91.204	91.0937	87.8008
1656		246	86.5567	90.4517	89.2893	89.8803	86.2294
1748		261.333	82.6452	87.6672	85.97	87.2697	83.6728
1840		276.667	76.334	82.3492	80.2613	81.3192	79.1478
1932		292	69.5123	75.1906	73.5256	73.9039	73.7863
2024		307.333	62.9963	68.3893	66.8012	67.876	69.2269
2116		322.667	57.0816	61.8324	59.9381	62.8869	65.2421
2208		338	51.7287	54.7332	54.2615	57.435	60.7879
2300		353.333	45.9546	49.0268	49.4552	49.3353	54.5438
2392		368.667	41.2924	44.5265	45.3557	41.7695	50.0605
2484		384	38.9035	39.8046	41.1265	38.6544	48.5846
2576		399.333	37.2257	33.8143	37.5064	36.9096	47.505
2668		414.667	35.719	30.7647	35.8471	35.5048	46.4892
2760		430	34.3257	28.9862	34.4493	34.2694	45.5171
2852		445.333	33.0572	27.4913	33.2076	33.2153	44.5936
2944		460.667	31.919	26.2548	32.1284	32.3463	43.7287
3036		476	30.9394	25.2875	31.2412	31.6233	42.9053
3128		491.333	30.1264	24.5463	30.5271	31.0106	42.1267
3220		506.667	29.3981	23.9532	29.9386	30.4683	41.3816
3312		522	28.6552	23.4614	29.4379	29.9818	40.6706
3404		537.333	27.9051	23.062	29.0266	29.535	39.9909
3496		552.667	27.2402	22.7243	28.6733	29.1253	39.3441
3588		568	26.6272	22.4304	28.3605	28.7464	38.7304
3680		583.333	26.0358	22.1607	28.0729	28.3907	38.1451
3772		598.667	25.4651	21.9141	27.7971	28.0634	37.5954
3864		614	24.8982	21.6818	27.5278	27.7617	37.0953
3956		629.333	24.3309	21.455	27.2589	27.4785	36.6498
4048		644.667	23.7623	21.227	26.9838	27.2172	36.2518
4140		660	23.1833	20.9897	26.7019	26.9647	35.8856
4232		675.333	22.5925	20.7452	26.418	26.7177	35.5384
4324		690.667	21.9785	20.5077	26.1335	26.4813	35.2029
4416		706	21.3639	20.267	25.8512	26.2421	34.8852
4508		721.333	20.7325	20.0203	25.5675	25.9967	34.5778
4600		736.667	20.0512	19.7732	25.2757	25.7431	34.2777
4692		752	19.3178	19.5231	24.977	25.4896	33.9907
4784		767.333	18.546	18.8834	24.3891	25.2348	33.7108
4876		782.667	17.7179	18.5305	23.974	24.9771	33.432
4968		798	16.8303	18.2092	23.6011	24.7125	33.1598
5060		813.333	15.9263	17.8872	23.2047	24.431	32.885
5152		828.667	15.0284	17.5542	22.7969	24.1336	32.6037
5244		844	14.131	17.2079	22.3611	23.6702	32.316
5336		859.333	13.2625	16.852	21.9397	23.2578	32.0159
5428		874.667	12.4099	16.4851	21.5108	22.8077	31.7023
5520		890	11.5639	16.1097	21.0277	22.2853	31.3626
5612		900	10.7442	15.738	20.5538	21.7405	31.0072
5704		900	10.0006	15.3911	20.1099	21.2497	30.6712
5796		900	9.31324	15.0582	19.7193	20.7986	30.3488
5888		900	8.68951	14.7379	19.3417	20.394	30.0381
5980		900	8.11626	14.4446	18.9733	20.0148	29.7442
6072		900	7.60152	14.1624	18.6265	19.6467	29.4594
6164		900	7.13108	13.8866	18.3311	19.3172	29.1546
6256		900	6.67031	13.5617	17.8725	18.9536	28.9168
6348		900	4.09194	11.6138	15.2023	17.176	26.4248
6440		900	0.478383	7.33805	10.1919	13.0731	22.493
6532		900	-0.543849	3.24819	5.53301	8.99535	18.9019
6624		900	-0.850246	-0.34065	3.34375	5.28083	17.7177
6716		900	-0.958599	-1.57757	3.11286	2.50815	17.7248
6808		890.667	-1.04723	-1.56198	3.00817	2.51609	17.723
6900		860	-1.09099	-1.55751	2.95705	2.5152	17.7238
6992		829.333	-1.10878	-1.5527	2.96858	2.51087	17.7239
7084		798.667	-1.1197	-1.55212	2.95031	2.50688	17.7239
7176		768	-1.12395	-1.55379	2.94588	2.50716	17.7254
7268		737.333	-1.127	-1.55024	2.94706	2.50836	17.7299
7360		706.667	-1.13028	-1.55102	2.94483	2.50415	17.731
7452		676	-1.13299	-1.55159	2.94532	2.5	17.7303
7544		645.333	-1.13854	-1.5539	2.94403	2.49378	17.7297
7636		614.667	-1.14092	-1.55456	2.94515	2.4907	17.7311
7728		584	-1.14379	-1.55815	2.94388	2.48639	17.7296
7820		553.333	-1.14432	-1.56124	2.94404	2.48408	17.728
7912		522.667	-1.14446	-1.55972	2.94629	2.48359	17.7324
8004		492	-1.14634	-1.56094	2.94658	2.47875	17.734
8096		461.333	-1.14317	-1.56013	2.94867	2.47696	17.7353
8188		430.667	-1.14808	-1.56053	2.94738	2.47492	17.7352
8280		400	-1.15275	-1.56017	2.94987	2.4747	17.7369
8372		369.333	-1.15793	-1.55761	2.9512	2.47399	17.7395
8464		338.667	-1.16046	-1.5551	2.9507	2.47455	17.7409
8556		308	-1.16361	-1.55607	2.94907	2.47345	17.7411
8648		277.333	-1.16304	-1.5551	2.9528	2.47643	17.7452
8740		246.667	-1.16538	-1.55845	2.95275	2.47336	17.746
8832		216	-1.16732	-1.55886	2.9544	2.474	17.7438
8924		185.333	-1.1732	-1.56203	2.95052	2.47097	17.7446
9016		154.667	-1.1741	-1.56242	2.95218	2.47033	17.7475
9108		124	-1.17485	-1.56196	2.95549	2.4703	17.7519
			PKS + SA (90+10)	PKS + SS (90:10)	PKS + SA (95:5)	PKS + SS (95:5)	PKS
0	30	30	-3.91208e-05	-4.20195e-05	-2.24124e-05	-5.22261e-05	-7.00563e-05
92	60.6667	60.6667	-0.000188543	-0.000145672	-9.46762e-05	-0.00012187	-0.000240817
184	91.3333	91.3333	-0.00019428	-0.000163084	-0.000138132	-0.000156103	-0.000218905
276	110	110	-0.00012074	-9.63211e-05	-0.000102029	-0.000118609	-0.000106084
368	110	110	-6.61909e-05	-5.11513e-05	-5.97021e-05	-7.57041e-05	-4.81868e-05
460	110	110	-4.36229e-05	-3.28819e-05	-4.20589e-05	-5.06064e-05	-3.01189e-05
552	110	110	-3.3646e-05	-1.76436e-05	-3.14138e-05	-3.62945e-05	-1.91414e-05
644	110	110	-2.18817e-05	-9.86036e-06	-1.81127e-05	-2.24011e-05	-7.23954e-06
736	110	110	-2.62078e-05	-1.04854e-05	-1.86719e-05	-2.25e-05	-6.08214e-06
828	110	110	-1.99249e-05	-7.38165e-06	-1.55262e-05	-2.00213e-05	-9.52039e-06
920	123.333	123.333	-2.1281e-05	-1.04003e-05	-2.25797e-05	-1.91946e-05	-1.46635e-05
1012	138.667	138.667	-3.28701e-05	-1.283e-05	-2.12344e-05	-2.6788e-05	-2.3818e-05
1104	154	154	-3.62635e-05	-2.01001e-05	-2.91237e-05	-3.30399e-05	-4.25691e-05
1196	169.333	169.333	-3.67703e-05	-2.02959e-05	-2.83206e-05	-3.16683e-05	-7.06704e-05
1288	184.667	184.667	-5.63489e-05	-3.76016e-05	-4.32318e-05	-4.28914e-05	-0.00011046
1380	200	200	-9.07923e-05	-5.82194e-05	-7.4029e-05	-5.18702e-05	-0.000138795
1472	215.333	215.333	-0.000135657	-9.1463e-05	-0.000119476	-7.51889e-05	-0.000141667
1564	230.667	230.667	-0.000190412	-0.000135458	-0.000165521	-0.000106845	-0.000146933
1656	246	246	-0.000306439	-0.000215631	-0.000265326	-0.0001714	-0.000208854
1748	261.333	261.333	-0.000571307	-0.000416724	-0.000487598	-0.000448766	-0.000375587
1840	276.667	276.667	-0.000746739	-0.000725902	-0.000714987	-0.000804497	-0.000580796
1932	292	292	-0.00072571	-0.000779191	-0.000733376	-0.000746444	-0.000549392
2024	307.333	307.333	-0.000687555	-0.000703606	-0.000740345	-0.00057889	-0.000452141
2116	322.667	322.667	-0.000591466	-0.000747836	-0.000716038	-0.000533688	-0.000433594
2208	338	338	-0.000607159	-0.000732554	-0.000536724	-0.000696273	-0.000566383
2300	353.333	353.333	-0.000593632	-0.000536598	-0.000496508	-0.00104614	-0.000730455
2392	368.667	368.667	-0.000389574	-0.000468791	-0.000417314	-0.00050122	-0.000239053
2484	384	384	-0.000202027	-0.000582347	-0.000546584	-0.000233346	-0.000124649
2576	399.333	399.333	-0.000167235	-0.000599745	-0.00021319	-0.00016304	-0.000110282
2668	414.667	414.667	-0.00015828	-0.000217853	-0.000163518	-0.000143197	-0.00010954
2760	430	430	-0.000145527	-0.000175306	-0.000142552	-0.00012547	-0.000102962
2852	445.333	445.333	-0.000131684	-0.000148847	-0.00012769	-0.00010475	-9.60398e-05
2944	460.667	460.667	-0.000116945	-0.000120855	-0.000107408	-8.6125e-05	-9.34364e-05
3036	476	476	-9.94899e-05	-9.22033e-05	-8.87899e-05	-7.19466e-05	-8.80417e-05
3128	491.333	491.333	-8.12872e-05	-7.17277e-05	-6.91394e-05	-6.19911e-05	-8.18854e-05
3220	506.667	506.667	-7.84124e-05	-5.7453e-05	-5.96668e-05	-5.51718e-05	-7.93551e-05
3312	522	522	-8.15053e-05	-4.80108e-05	-4.86297e-05	-4.92311e-05	-7.47182e-05
3404	537.333	537.333	-7.62638e-05	-3.99311e-05	-4.07478e-05	-4.58632e-05	-7.178e-05
3496	552.667	552.667	-6.95057e-05	-3.44503e-05	-3.67043e-05	-4.25387e-05	-6.9391e-05
3588	568	568	-6.47688e-05	-2.98112e-05	-3.21317e-05	-3.9549e-05	-6.42904e-05
3680	583.333	583.333	-6.26911e-05	-2.82074e-05	-3.02948e-05	-3.57172e-05	-6.14881e-05
3772	598.667	598.667	-6.03315e-05	-2.54275e-05	-2.84633e-05	-3.4027e-05	-5.81144e-05
3864	614	614	-6.18089e-05	-2.51684e-05	-2.95265e-05	-3.17214e-05	-5.03035e-05
3956	629.333	629.333	-6.11368e-05	-2.37148e-05	-2.92155e-05	-2.8454e-05	-4.56531e-05
4048	644.667	644.667	-6.23426e-05	-2.58471e-05	-3.04912e-05	-2.8018e-05	-4.09355e-05
4140	660	660	-6.3307e-05	-2.64879e-05	-3.12034e-05	-2.71012e-05	-3.90933e-05
4232	675.333	675.333	-6.62245e-05	-2.60311e-05	-3.08413e-05	-2.65825e-05	-3.76494e-05
4324	690.667	690.667	-6.66083e-05	-2.61259e-05	-3.09546e-05	-2.58795e-05	-3.50858e-05
4416	706	706	-6.79151e-05	-2.68204e-05	-3.10049e-05	-2.66602e-05	-3.45238e-05
4508	721.333	721.333	-7.03246e-05	-2.77909e-05	-3.09068e-05	-2.75262e-05	-3.27557e-05
4600	736.667	736.667	-7.87897e-05	-2.61204e-05	-3.12209e-05	-2.74525e-05	-3.24002e-05
4692	752	752	-7.88832e-05	-5.65e-05	-3.29603e-05	-2.68137e-05	-2.56719e-05
4784	767.333	767.333	-8.63772e-05	-4.30803e-05	-6.93656e-05	-2.76654e-05	-3.0444e-05
4876	782.667	782.667	-9.24425e-05	-3.57121e-05	-3.92178e-05	-2.92594e-05	-3.0347e-05
4968	798	798	-9.82409e-05	-3.37794e-05	-4.13811e-05	-2.89608e-05	-2.90734e-05
5060	813.333	813.333	-9.61311e-05	-3.49812e-05	-4.36746e-05	-3.14365e-05	-2.88829e-05
5152	828.667	828.667	-9.79239e-05	-3.64981e-05	-3.08076e-05	-3.27985e-05	-3.05601e-05
5244	844	844	-9.62168e-05	-3.71383e-05	-3.82239e-05	-4.66575e-05	-3.14235e-05
5336	859.333	859.333	-9.5068e-05	-3.92811e-05	-4.1506e-05	-4.62857e-05	-3.4281e-05
5428	874.667	874.667	-9.26306e-05	-3.95168e-05	-4.56228e-05	-5.1723e-05	-3.57714e-05
5520	890	890	-9.13528e-05	-4.1975e-05	-1.40769e-05	-6.0242e-05	-3.8779e-05
5612	900	900	-8.43329e-05	-3.88529e-05	-7.19915e-05	-5.55034e-05	-3.75435e-05
5704	900	900	-7.87263e-05	-3.68932e-05	-3.34296e-05	-5.05177e-05	-3.58261e-05
5796	900	900	-7.11205e-05	-3.48824e-05	-6.57291e-05	-4.63556e-05	-3.42688e-05
5888	900	900	-6.55466e-05	-2.95012e-05	-4.95235e-05	-4.34737e-05	-3.28896e-05
5980	900	900	-5.85968e-05	-3.02442e-05	-3.88901e-05	-3.51772e-05	-3.13263e-05
6072	900	900	-5.52829e-05	-3.05261e-05	-8.48719e-05	-4.66323e-05	-3.05044e-05
6164	900	900	-4.78061e-05	-2.77363e-05	-1.28138e-06	-3.51665e-05	8.55257e-06
6256	900	900	-5.1987e-05	-3.9244e-05	-4.86729e-05	-4.01003e-05	-2.90372e-05
6348	900	900	-0.000438181	-0.000450463	-0.000533082	-0.00041322	-0.000423033
6440	900	900	-0.000280005	-0.000460243	-0.000546519	-0.000451843	-0.000420294
6532	900	900	-5.07206e-05	-0.000423828	-0.00043251	-0.00043662	-0.000334229
6624	900	900	-1.71947e-05	-0.000347328	-5.40297e-05	-0.000392776	5.94212e-08
6716	900	900	-1.06386e-05	2.21133e-06	-1.61116e-05	1.89464e-07	7.98781e-07
6808	890.667	890.667	-7.00588e-06	2.39411e-06	6.06418e-05	2.07038e-06	3.34939e-07
6900	860	860	-3.68737e-06	2.84321e-07	-9.98636e-06	9.09921e-08	-1.02997e-06
6992	829.333	829.333	-1.56727e-06	9.37516e-07	-2.06939e-06	-3.93587e-07	-7.12112e-07
7084	798.667	798.667	-1.19339e-06	1.94888e-07	-1.63513e-06	3.45838e-08	-2.59431e-06
7176	768	768	-1.50874e-06	-4.00858e-09	-6.85663e-07	3.88059e-07	3.13141e-07
7268	737.333	737.333	6.46468e-07	1.73108e-06	-1.71347e-08	-8.99179e-08	5.95889e-07
7360	706.667	706.667	-1.38164e-06	1.1296e-06	1.19131e-07	-4.98098e-07	-2.78766e-08
7452	676	676	-3.18263e-08	-4.20003e-07	-6.69851e-07	-6.76074e-07	2.52462e-07
7544	645.333	645.333	-6.20366e-07	2.24205e-08	2.24284e-07	9.09921e-08	-7.46695e-07
7636	614.667	614.667	-1.09807e-06	-1.32731e-06	-4.77676e-07	-7.05876e-07	-1.10469e-06
7728	584	584	-8.73896e-07	1.27783e-07	-4.28394e-07	-1.36802e-07	3.71304e-07
7820	553.333	553.333	-4.11953e-07	-1.8317e-07	-4.08587e-07	9.55508e-08	-1.79312e-07
7912	522.667	522.667	-1.36575e-06	-1.1678e-06	-7.21269e-07	-1.79195e-06	-1.12963e-06
8004	492	492	2.10324e-06	1.0893e-06	1.09946e-06	1.9232e-07	1.39457e-06
8096	461.333	461.333	1.73626e-07	3.45275e-07	-5.35145e-07	-4.92819e-08	-6.27748e-08
8188	430.667	430.667	-1.85408e-06	5.46227e-07	-2.40685e-07	1.55103e-08	1.71137e-07
8280	400	400	-9.7994e-08	6.06782e-07	-4.27175e-07	-2.53732e-07	7.95532e-07
8372	369.333	369.333	5.51376e-07	5.49607e-08	5.0081e-07	-9.83765e-07	7.52355e-07
8464	338.667	338.667	3.14378e-07	3.95212e-07	4.2745e-07	-5.9661e-07	1.01289e-06
8556	308	308	-1.029e-08	1.31817e-06	-4.71794e-07	1.34855e-06	7.9375e-07
8648	277.333	277.333	-1.20956e-06	-2.25013e-06	-6.62332e-07	-5.59432e-07	-2.75413e-07
8740	246.667	246.667	2.06816e-06	-3.15499e-07	1.27275e-06	1.84486e-06	8.56421e-07
8832	216	216	-3.23542e-07	6.10214e-07	8.97764e-07	-1.17493e-07	2.63466e-07
8924	185.333	185.333	-1.20634e-06	-2.2746e-07	-1.71177e-07	-7.19697e-07	4.23285e-07
9016	154.667	154.667	-9.324e-07	4.65165e-07	1.04157e-06	-9.23649e-07	4.74636e-07
9108	124	124	-1.37326e-06	-1.89471e-07	7.28591e-07	1.02461e-06	7.80651e-07
